# Supplementary material for: Fine mapping of a QTL for ear size on porcine chromosome 5 and identification of high mobility group AT-hook 2 (HMGA2) as a positional candidate gene
Source: Genet Sel Evol. 2012 Mar 15;44(1):6. doi: 10.1186/1297-9686-44-6 (PMC3337325; doi:10.1186/1297-9686-44-6)
Supplement: Additional_file_ 1 — Primers for QTL fine-mapping, gene expression analyses, and SNP identification and genotyping. Table S1 contains primer sequences, annealing temperatures and amplicons of the microsatellite markers, Table S2 primers for gene expression analyses, Table S3 sequences and assay conditions of the primers for SNP identification and Table S4 sequences and assay conditions of the primers for SNP genotyping. [file 1297-9686-44-6-S1.XLS]

## Sheet: Table S1
Table S1 primer sequences, annealing temperatures and amplicons of microsatellite markers
Marker	Forward Primer (5' →3')	Reverse Primer (5' →3')	annealing temperature (℃)	length of amplicon (bp)	No. of alleles
SSC5P3	GTTTTCCCAGTCACGACGTTGCACCCTGTTCCCAGCAATA	CCTGTCTCTGCTCTGCACAC	66.6	203-221	5
SW2003	GTTTTCCCAGTCACGACGTTGCATGGAAAAAATGTAATTGTGG	CAGGAAACAGGGATAAAGACAC	60.6	105-131	6
SSC5P13	GTTTTC CCAGTCACGACGTTGGGACCAACTGTATAGCACAGG	CCTAGCCTGGGAACCTTGATA	66	207-237	7
SSC5P16	GTTTTCCCAGTCACGACGTTGCTCCTGTGTGCCAGACATTG	TGAATCTCCGGTTCCTTGTC	60.6	160-186	4
SSC5标记顺序：ACR SW413 SW453 P1 P3 P4 P5T (SW436) SW332 P7T P6T P8 P9 P10T (SW1904) HMGA2 P17 P18-2 P20 P21-2 PTHLH P22 P23 SOX5 P24 P25 (SW1319 SW2003) SW1071 P12T P13 P14 P15 SW191 P16 SW1468 SW1987 SW986 SW995

## Sheet: Table S2
Table S2 Primers for gene expression analyses
gene	Forward Primer (5' →3')	Reverse Primer (5' →3')	annealing temperature (℃)	length of amplicon (bp)
HMGA2	GAGCCCTCTCCTAAGAGACCA	GCAGGCTTCTTCTGAACGAC	68.0-56.0 touch down	155
SOX5	ACCTCACCTCAGAAGGCAGA	GCTGACGCTGTTTCTCAATC	67.0-57.0 touch down	388
PTHLH	CTGAACCCAGGATAACTGCC	CTCATCGTCAGACCCAAATC	64	532

## Sheet: Table S3
Table S3 Sequences and assay conditions of the primers for SNP identification
gene	ID	Forward primer (5'®3')	Reverse Primer (5' →3')	amplified region	annealing temperature (℃)	length of amplicon (bp)	polymorphisms identified
HMGA2 (JF748727)	HMGA2-1	ACACTCATCCCGCTTGAATC	GGGAGATTGGGAGGTAGGAC	5’UTR	64	713	1 SNP
	HMGA2-2	CGCTTTCCTCCTCTCACTACC	GATCCGCCAGAACACTCCTGC	5’UTR+Exon1+Intron1	68.0-55.0 touch down	839	2SNPs, 1 insertion /deletion
	HMGA2-3	TTTGCTGAACCCGTTGATAG	CATCTTTGTGAACTTTGTGG	Intron1+Exon2+Intron2	61.3	1116	3 SNPs
	HMGA2-4	TGAAAAGGAGGTGGGCTAAG	GGAGTGACTATAAGGCAGAG	Intron2+Exon3+Intron3	65	996	4 SNPs
	HMGA2-5	GATTGTGAATAAACACCCTC	CGGATAGTTAGATGGAAAG	Intron3+Exon4+Intron4	56.9	744	2SNPs, 1 insertion /deletion
	HMGA2-6	TAAGAAGCCCTGGGAACTTG	GGAAAGACCATGGCGATAGA	Intron4+Exon5+3’UTR	64	300	na
	HMGA2-7	ATCCCTTCACAGTCCCAGGT	CTTGGAGGCTGACAAGTGTG	3’UTR	63.3	683	1 SNP
	HMGA2-8	CTACTTCCTACAGAGCCACA	CATAGCCATGCTGAAACACAG	3’UTR	65.9	652	4SNPs, 1 insertion /deletion
	HMGA2-9	TAACGGGTAGGTGATAACTC	GCTGCATCTCACCTACAAAGC	3’UTR	64.6	555	na
	HMGA2-10	TGCAAAGACCTACCTCCAGAC	ATGGAAATCACTGGGTGCTC	3’UTR	64	791	1SNP, 1 insertion /deletion
	HMGA2-11	TAAAAGCCCCATTCCATGTC	AATCCGTGGTTGGTTGAATC	3’UTR	63.3	789	1 SNP
PTHLH (JF748728)	PTHLH-1	ACGACACACGCACTTGAAAC	GGTCAATCCAGCATCTCCAC	5’UTR+Exon1	64.6	569	na
	PTHLH-2	GTGGAGATGCTGGATTGACC	ATCCCTCAGCTTCCTCCAAG	Intron1+Exon2+Intron2	64	550	4 SNPs (1 missense mutation)
	PTHLH-3	CAACATTGGGACCGATACAG	CTGTGCTGATTTGGCTAAG	Intron2	60.6	849	4 SNPs
	PTHLH-4	GAAACCATTTAGCAGCCAGAG	GAAGAGGCAGTAGGCTCGTG	Intron2	63.5	1044	1 insertion /deletion
	PTHLH-5	TGAGAACCATCCTGGGAAAG	AATGGGCAGCGATCTATCAG	Intron2	61.5	819	1 SNP
	PTHLH-6	GATAGATCGCTGCCCATTTG	AGGGACTGAAACCACACCAG	Intron2	62	683	1 SNP
	PTHLH-7	ATCCATGAGGAAGCGAGTTG	TGACTGAGCTTCCTTTCACG	Intron2	61	621	4 SNPs
	PTHLH-8	ACAGCTAATGGGCTCTCCTG	CAGAATGGAGGTTCCACAGC	Intron2+Exon3+Intron3	65	588	na
	PTHLH-9	GACCCTCCTCAACACACACC	CATTCATAGGCTTTGGAACCA	Intron3	64	610	na
	PTHLH-10	ACGTGGGTTAGATGCTTGTC	CGTCTGCCAAACAAACAGTG	Intron3	61.5	1147	2 SNPs
	PTHLH-11	ACTGTCCCATGAACCAAGCA	GCAAGCTGAGCATTGTTGTC	Intron3	63.5	947	3 SNPs
	PTHLH-12	CAGGTCTGCCGTGTAAAGC	GCTAAGTTGTCCAATCCATC	Intron3	61.5	770	1 SNP
	PTHLH-13	CAAGAAGTCCCCTGAATTGC	TCACCTTCTGAGTCACGACA	Intron3+Exon4+3’UTR	64.5	657	na
SOX5 (JF748729)	SOX5-1	TCTGCCTCCTTTTCTGTCCC	GTAATCAAGAGTTTGGTGAG	5’UTR	61.3	755	4SNP
	SOX5-2	TCCTTCTGTAACACTTCAAG	CATTCACTACTTTTGTGGTG	5’UTR	52.9	515	1SNP
	SOX5-3	GAAACTATGGAGAGGAAGGC	AAGGGAACGCAGTAGAAGTG	5’UTR+Exon1+Intron1	64.6	528	na
	SOX5-4	TCAGGAGACTCAGGTGGAGG	AGGAATGGGCTAAGAGAAAC	intron1	63.2	1014	1SNP
	SOX5-5	CAGCCATTATACAAAGGAAC	CTTGGACAGATTCATTTCAG	Intron1+Exon2+Intron2	61.3	828	1SNP
	SOX5-6	GCCCTTTAGCATCAATAGCC	GAGTGAGAAGAGAGACTGTC	Intron2	62.1	993	2 SNPs
	SOX5-7	AGAACTTTTCCGCTATCCTC	TACAACTACTAATAATGCTG	Intron2	50	1064	2SNPs, 1 insertion /deletion
	SOX5-8	CATTCTTGTGACTTATTTAC	AGAGCAGATTTGAGAGGCAG	Intron2	52	1161	1SNP
	SOX5-9	GGGGAGGTTGGAAGTTTATC	ACAATGGGAGCCTGTGTAGC	Intron2+Exon3+Intron3	64.9	350	1SNP
	SOX5-10	TGGTAAGTATAGCAGTAAGG	GTGTTAGTAAGAATGTGGAG	intron3	55.2	949	1SNP
	SOX5-11	TTGGATGGTTTCCTGCTCTC	TCCCTCTAATGAAATTGTGAGTAC	Intron3+Exon4+Intron4	60	617	na
	SOX5-12	AAGGGATACAGATAGGCTAC	CTTGAAGGAGAAAATGAGGG	intron4	63.2	737	2SNP
	SOX5-13	TATCATTGTATTACTGTATG	TCATTTTCACTAACATTCTG	intron4	50.2	922	2SNP
	SOX5-14	CAAGAATGGGTATGAGAAAG	AGATAAAAGAACGCAGCAAC	intron4	52.4	972	3SNP
	SOX5-15	TTATCCCTTTTGCTCTTGCAG	GCTGCCACATTCTATCCTTGA	Intron4+Exon5+Intron5	60	614	na
	SOX5-16	TGTTCAGTTGTTCCAGCATC	CAAGTATTCAAGTCGTATTC	intron5	51.5	1070	1SNP
	SOX5-17	GTGCTTACCACCACACGATG	AAAAGTGCCCAACTGACGAC	Intron5+Exon6+Intron6	64.9	1099	1SNP
	SOX5-18	CAGAGTAGACAGTTGGGCAC	CAGAAACAGAGGACAATAAC	Intron6	58.3	981	1SNP
	SOX5-19	TGTCATTGAAAGGCCACTCTC	GACTGGCTCTTGGCTCTCTG	Intron6+Exon7+Intron7	61.6	529	na
	SOX5-20	ACACTGCTCTTTTCTCATCC	CATCTCACCTCCTTTCACTC	Intron7	52.4	1153	1SNP
	SOX5-21	GGGCACATGTCTTTTCATCA	GCTTAGCTTCCATCACAGCA	Intron7+Exon8+Intron8+Exon9+3’UTR	61.6	759	na
	SOX5-22	GGAGAAGCCAAGACCGAGGG	ACTAAACTATGTTCAAAGTC	3’UTR	55	783	2SNP

## Sheet: Table S4
Table S4 Sequences and assay conditions of the primers for SNP genotyping
gene	SNP	ID	Forward Primer (5' →3')	Reverse Primer (5' →3')	annealing temperature (oC)	length of amplicon (bp)	Single base extension primer(5'®3')
HMGA2 (JF748727)	g.215 C>T	HMGA2-1F/12R	ACACTCATCCCGCTTGAATC	CCTCTCGCAGAGCAAGAAAG	64	295	(T)29GCAGAATCTCCCCATCCTCCCT
	g.1799 G>A	HMGA2-13	TCAAGCAAAACCTCCCTCAAC	AGGTAACAAGGCTGACGAG	58.9	340	(T)18ATATTTCAACAACCTTCCATA
	g.2836 A>G	HMGA2-14	GAAAAGGAGGTGGGCTAAGG	TGCACCAAGGGACAGATTTC	56	314	(T)35GCAATGAAAAATGGAGAAGATG
SOX5 (JF748729)	g.9084 T>C	SOX5-23	CCATTCACTCTGTTGCTTTG	TTTGCGTGTGTCTGCTGTTC	56.4	202	(T)25GCCTTTTTCCATCCCATCCGTA
	g.9908 T>C	SOX5-24	CATTTCTCCAGGTATCTTTG	CATTGAGCATAACTAACAGG	52.5	403	(T)21TCTTGTGAAGAGCTTATAAT
	g.12328 T>G	SOX5-25	ATGGGTCTATCTCTGGTCTC	CTACACACTCAATCAAAATC	58.9	240	(T)33AAGAAAAGTTGAAGGACACA
PTHLH (JF748728)	g.9440 T>C	PTHLH-14F/11R	CATTGCTATGGTTGTGGCTA	GCAAGCTGAGCATTGTTGTC	66	330	(T)19GGTTGGAATGATAAAACAGCTCATAG
